# Supplementary material for: A new specimen of Plesiopterys wildi reveals the diversification of cryptoclidian precursors and possible endemism within European Early Jurassic plesiosaur assemblages
Source: PeerJ. 2025 Mar 31;13:e18960. doi: 10.7717/peerj.18960 (PMC11967415; doi:10.7717/peerj.18960)
Supplement: Supplemental Information 4 — The complete matrix that contains 270 characters and 131 OTUs. Modified by eight character changes to SMNS 16812 (Plesiopterys wildi holotype) and the addition of MH 7 from Sachs, Eggmaier & Madzia (2024). [file peerj-13-18960-s004.tnt]

xread
270 131
Neusticosaurus_pusillus	00000010000000000???0000000020000?000000?000010??00000001?00?00?00?????????000????????00?0000000???1?0??0???0?0200100?00010?10?0003000?12000010?0??000011000??000010000000100000000?1000?03000?0000200000110200?00000?0100?????00011001000?000001200100??20??000000000000?00?0
Nothosaurus_marchicus	11000021110?00?00??020002100200000001??110000?0??000001?1?0??10?000??1001??001????????1000100000???1?0??0???101110?10?00010?00???010100121010??????????11000??0??110000000100001000?1000?0?????????[0 1]00000110100?00000?0100?????00011001000??00001100000??20??000000000000?0???
Yunguisaurus_liae	0001000??10000000??0010010?000010010?000?000110??200??00?????01020???????????????02?10???????0?0?0010020???10011001100?1001?1????13??0??????1??????????41000??00?000000?001??0??01210?0?00[2 3]??0??????0?000?200????????????0?00122011?0000002000??11000?000?0?000000010000100000
Pistosaurus_longaevus	010100?0010000000??001001000000?10000001000001001200?000????0010?0???????????????02??00000??0000?0010020????20????????????????????[1 2]0100??00?????????????20011100000000000110100101100010????101110?00?001?202100??0??001????0122210???1??????01?1?00000000???0???0?10????????0
Augustasaurus_hagdorni	010100?0010?00000??00100100000000000000100?0010012101000010??????0???0?0000??????02??000?0110000?0010000????0?1100?10??1001??1???01010002100???00??21??41?01??000000200?0?10000011??0000???????????00?000?102?020000?0?????????????????000??00???100000000???0?100?1000???0?00
Bobosaurus_forojuliensis	????????????????0??????????????????????????????????????????????????????????????????????????????????????????????????????????????????????02?0?00?00??01?2100000??110?12?000?00??001221100?10?1????????????????????????????????0122010?001??????0???1?000????????0???0?0??0??????
Macroplata_tenuiceps	1101001??10?10101110??001??1001010?0???????0010????0?????????010100?012?100??01?100211???????????100??00??????1111??0??21???11??00201001110000100??210220001???110?120100??30?001?11100000?0110000?20110?1????0000000?001?0001?2012?002?????0?101?0?0?0?0?110?1???010??01?????
Anningasaura_lymense	111000?0120?00??10000100?0010000100000?10000010112001000?10?0?1020?0110111010010?00211?1000000011?00?000?111??1110?100?1010?110??00010011000?0?00??0?0??10010??3?0?120100?031?1???????????????????????????????????????????????????????????????????????????????????????????????
Stratesaurus_taylori	001000?0100100100??0110010000010?0?000010000010001001000010101101012002000010?00102211???01000010110?000000?2?111?11000110001?0?001000011000?0?00??2001?10010011100120100003101??1????00?0????????????1?????????????????????01022111??????????????????????????1???010??010??10
Avalonnectes_arturi	??????????01??10????????10?????01??00001000001001100100001010???????????????????1??????0???????????????????????????????????????????????????????????????2100?00211001??100?0110001101101200?0110?00????1?01201???????????????0102?110??1?????????11020?000?110110?101000010?100
Eurycleidus_arcuatus	???????????????????????????????????????????????????????????????????????????????????????????????????????????????111??????????1?????????01110?????????????100100211000201000010100?1?1101????0110100?201101120010201000100?10001020110001??????0101?02110010110????1?10????????0
Meyerasaurus_victor	10?00?0?21??00??11??0100??0000???0??????????????????10?0??0101???0????????0??????022?0?1?01010111122?11000101?0111100?02110211???01?1001010?0???0???1?120?01?????00?20????0???0011211012002?110?0?0111?0?1????0201000?0001000102011?0011002100??12020?00021??11011010001101100
Maresaurus_coccai	110100?1220?1???1120?1001?0?00?????????????00001120?10???10?0110?0?????0?????????0??11?000101010?122?1000???200111?00??2100?11???01?1?011100????0???????0001???2?0????1???030?????????????????????????????????????????????????????????????????????????????????????????????????
Borealonectes_russelli	11010?1?210?102011100?00?0?0000??010?0010010000????1?000??0?0???20???12000???????022?1?0???????0??2???201?????111??00???1?0?110??0??1?01?10?00100??21?120001???2?0??20?????30?0????????1???????????????????????????????????????????????100??00?????1101012???2?011?0001???11?1
Atychodracon_megacephalus	100101212201121010002100100100?000?000010000010012001000110101???0?201?000???0??1002111000100011011???00?0002001111?0??20?0?11??0??00001020?0???0???10120001???1100?201????10?00111?1012001??20?0?0??????????1??????????????01022110????????00??1?0201001?110?1??1010??0?????0
Archaeonectrus_rostratus	1002002???0?102?1111??00?????????0?000?10000010012011000?1??01?????????????????????????????????????????????????11??1????1?????????????11120?0??????????2100100111000201???0?11?0110110110010??????0?????0?20?1??????????????01?2?1100?10001000??1?020?00??11011011010001101100
Rhomaleosaurus_cramptoni	10000021220?1020100121101?00001?1000000???0001001201100011110?10?0???1?000???????02?1110?01010110122?1000000200?11?00??2100?11???01?1?01020?00?????????200???1211000??1?0?01?1?0002110?100?0????0?????1??????????????1??????0102?11000?10???00??1?021?001?1??110110100?11?1?00
Rhomaleosaurus_zetlandicus	11000??1220?102010012110??00001??000???????001001?0110?0?1110110?????1?0?0????????2211??0?1????1?1?2??0??0??2001111000021002110000??1001020?0??????????200010??110?020100?010?00??2110?1???01201000????????????????????????????????????1?0??001212021000121101101101001?????0?
Rhomaleosaurus_thorntoni	11??0???2?0?10??1021?1101?00?????0??0001000?????????????1?????????????????????????????1??01??01?????????????200111??10?11???11000?11100101000???????????0001???110?000100??10??01?21101?00?0110100??01100120210?0?000100?10001220110001??????0111?02100002110?????????????????
Thalassiodracon_hawkinsii	00100001110100111120??0?1000???0000000?10020000001011000010110101010002000011000101011?00011001??100?000????0?11101100010000?1200?001001110010000??2101310010011100120100002100011101000001011000002011011001?00000001000?0001020111001000200000110100000010?11001010000101100
Hauffiosaurus_longirostris	00?20??0?1??12111120??00???2????????????????????02???????????01001??0???1?0?????1110?????????????110?0??0?????1001?100?1100?11?0023010011200??????????????????????????????????????????????????????????????????????????????????????????????????????????????????????????????????
Hauffiosaurus_tomistomimus	00020?10210?1?110??0100?0?0210100100???????00?00010100?0?101?01011??????1001????111011?0?0100010?100?010??????1000?100?1100?112002301001120?1100?????1231001?11110?100100002000011101010001??10???0???1??1?0?0????????????00????????00???0?1000012010000121?01101?1?0?11201?00
Hauffiosaurus_zanoni	00?2??1??1??????????????0?0??????????0?10???????????00?001???010????????????????11101101?0100010?100?010????20100??100?1100??12002301?01120000?00??????310011?11100100100?020?00?????????0?01100000201101120??0020000?010?0001020?2?0001001000??11010?00121??11011010001101100
Marmornectes_candrewi	0???????????00??0?????00???????????????????????0????10???0???0????????????????????????????????????????????????10100110?0000?111000201021020000000??21?1?0001???1200100100?200?1001??1?00?1?0010000??????1?0??000?00???00????00220111??2000??00110001000012100?1??1110??011???1
Peloneustes_philarchus	10020120211100210??010001000101?010000010020010003121100010?00101100011000011?10102211100110?010?12110200???2110110110000001111000211001020001000??21?110001?121200110100000011001201100?1?0010001?00?1011000010000002000??1002301111022000?01??000210001220022101110111111111
Simolestes_vorax	110101???21?10210??010001??010??0100000100200?0003111?000?0?0010110??11000????1???221110???????0?121?0210???210111??10?0000?111000??1?01010?0??00???111100011121?0?1000001200110????11?????0????0??20?10012010?02?000?0????000230??1102201??010100021010122001110111001111????
Pliosaurus_funkei	???????0?????0????????????????????????????????????????????????2?2??????????????????????????????????????????????????01????00?1????0????010?11????????????0001???1????00???0?00?2?00??1100??????????????????????2000000200?????????????????0??0?0????2?01012???3?101?0101???1??1
Pliosaurus_westburyensis	110101?0221110210??010011000011?1100000100200100231111000201002020???1????0????0?0121110011??????12110210???1?101?0010?200???13000?01011011?????????????0001???1?00?00?????00???00??1100??????????????????????????????????????????????????????????????????????????????????????
Pliosaurus_carpenteri	11010????2??10210??0??011?00???????????????00?00231111???20?002020??????????????????11?00110?010??2110?1??????1011??10??0?0?1110002111010111???0????1?0?0001?0?1?0?1000000200120?0??110????????????1??1?0?2000?????0?2?0???????????????2????00????1???10?????3310?1?1011?11??1
Pliosaurus_brachydeirus	11?1?????2??102?0??01001???0???????????????00?0???1??????????02020?????????????0?????????1?????0?12110310?????101??010?2000??13000?011010?1?0???????????0001???120??10???0?00?2010??1100????????????????????????????????????????????????0???00????0?????1?1??23???1?1??10????1
Pliosaurus_macromerus	1101????22??10210??0??011?0????????????????00?0???1??????????0???0?????????????00022111001100010?12110310?????1011??10??000?11300010110101?1??????????????????????????????????????????????????????????????????????????????????????????????????????????????????????????????????
Pliosaurus_brachyspondylus	???1?????????????????????????????????????????????????????????0????????????????????????????????????????????????1011?010??000?113000????01011?010?????1?010001???120??00?????01?20??20???????????????1??1??0???0???????200?????????????????????0110?02101012100????????????????1
Pliosaurus_cf_kevani	?????????????0???????????????????????????????????????????????????????????????????????????????????????????????????????????0????????????010?2?????????????0001???1?0??00???0?00?2?00??11??????????????0?1????????020000200???0002300111032????00??001?10101210023101101?11011211
Pliosaurus_kevani	110101?022??10210??010011000011?1100?0010020010023021100020?00202000011010?0??10?022111001100010??????????????10??0010021001113?002111010?21??????????????????????????????????????????????????????????????????????????????????????????????????????????????????????????????????
Gallardosaurus_iturraldei	??0?01?022?1??21????????10??????11?0000100200100?3121100020?011021???1????????????121110???0?010?12110310???211?????1???0?????????????????2????00??2111?00011??1?0?110?0??20??????????????????????????????????????????????????????????????????????????????????????????????????
Pliosaurus_rossicus	11?1?1??????10210??01001??????1?11000001??200?0??3111??????????????????????????????????????????????????????????1????????0?????????1?1?01011???????????????????????????????????????????????????????????1000200?2????0?2????????????????????????????????????????????????????????
Pliosaurus_irgisensis	???????0??????21????????????????11?0000100200?0?231?11?002??0???2????1??????????????????????????????????????????????????????????????????????????????????000??1?1?0?1??000?200???????????????????????????????????????????????????????????001?0?????0???10??1???3???1????1?111??
Pliosaurus_andrewsi	01020?2021??10210??0??00??00???????????????00?00?3?211?0??0?00??11??????????????102?11?00110?010?1211020????21111?0110000101111000211001010001001102??210001012110010000002001100120110??1?0010000??????????????????????????00230110???200??01??02021010122003210?100011011211
Liopleurodon_ferox	11010120221110210??010001000101?11?0000100200000031211000?0100101100?1100001??101022111001101110?12110210???2111110010?0010?111000111101010001100??0110100011121200100101000011000?0110????2010100????1??0?000?????0??01???1????????10320???010???02101012?0?2?101?0001???1?11
Kronosaurus_queenslandicus	??0?0?20?1??????0?????????????????????????????????????????01000?[0 1]?00011000?01110?111?0???????????12110[2 3]10?????1101000?10011?1120000?1?01010?011?0??2??00000?11?3211?0?000?0001??0?20?1??0??2?10000?00?10?0?????02??0020????1????????103??????????????????????????????????1????
DORK_G_1_2	?????????????0?????????????????????????????00100231210???20?0?????????????????????????????????????????????????????????????????????????110?0???????????????????????????????????????????????????????????????????????????????????????????????????????????????????????????????????
Megacephalosaurus_eulerti	010200?0211100210??110000000210?111000010120010023121000120?00???????????????????011???00011000101211031010?2111000010?0001?1110000000110000???????????????????1??????????????????????????????????????????????????????????????????????????????????????????????????????????????
Brachauchenius_lucasi	00020120211100210??010001000210?111?0001012001000312100012??00???????????????????011?0100?1011?0??2100310???211???001?00001?11?????????10?0?0???0?????000002????211?00?????????00??001???????????????????????????????????????????????????????????????????????????????????11111
Brachauchenius_MNA_V9433	0102?????1?100210??0100010?0????????0001???00?002?1210?0?20?0????0?????????????????????00????110??2110210???2111000010?0001?1110000000110000???????????0000211?3211100000?200?2?0???01??????????????0?1???????22200002?????11??0011?10????????????????????????????????????????
QM_F51291	????01??2?????210??010?????0210?1110000????0010???12?????????????????????????????????0?00????????????????????????????????????????????????10???????????????????????????????????????????????????????????????????????????????????????????????????????????????????????????????????
Attenborosaurus_conybeari	00010010???110??112???0010?0?????0??0001002??????2??10000???11??????????????????1?2???????????????????????????0110??0???0?????????10100???0?2??????????310??011110????1???0?00??11101100?0???1???1?20?10?1????0220000?000?310?02??1?0010001000??1??10?00?????1?001?100???01101
Plesiosaurus_dolichodeirus	001100?0110?00100??0010010?000010010000100?001000100100001010110?010?02000?1111?10?01100?01000110100?000?1110?0100?100?1000???????100001110?2???0????01410010121?00100101003?00011111100001000010??211101100110000000?000?000002012100100020000?1102010000200110?1010000?01100
Eoplesiosaurus_antiquior	????????????????????????????????????????????????????????????????????????????????????????????????????????????????????????????????????????????2??????????4100?0111?0?12?1???03??0??????????01000?11?02??1001002?0?0??00???????0??2?11?00110020000?11010100??1?0110?1010000101100
Eretmosaurus_rugosus	????????????????????????????????????????????????????????????????????????????????????????????????????????????????????????????????????????????????????????100110?100?12010000?000111??11?0???0000?01????1?????????0??0???????0010201200011000000??11021?100020011011010000201100
Westphaliasaurus_simonsensii	????????????????????????????????????????????????????????????????????????????????????????????????????????????????????????????????????????????2????????????0011021?0??0010?1031000111?1?0010?0000101?211100120??00000001??10000??20?20001?????00011002100011100110110100011?1??1
Seelyosaurus_guilelmiimperatori	00000?00?10?02?????0???????0?????0??0011001????1?1?01000?0??11?????????????????????????????????????????????????10??100?1010???????100001100?2??????????3100?1221000???1???00?00?1200110010?100001101101001201?10030?1?0???300?02??200011000100??11020?100?20011011000011201101
Microcleidus_tournemirensis	0000000?120102100??0010010000000001011110010010002001000110?1????1?????000?????0112?110000??00?0?12100100???20????????????????????11000110012?????????142101112100?20?100?0010011200111010?????????201100120211013010?010?300122012000110????0??1?020?100?2?0110110100012?1??1
Microcleidus_brachypterygius	0011000?110102100??0010010000000101011110010010102001000100?????1???????????????101??100?0010000?12100000???20?????????????????????0000110012?????????2321011121?00??1????00100?12011110?03100011?0210???1????20130?0?01???101220?10??01002000??11021?100?2??11010010011101101
Microcleidus_homalospondylus	0000000011010210???0010020?000?010?0111100100101020010001??11110110010200001??001021?1?00????000??2100100???2001001??00?0???102???10000??0012??????????42101112100020110010010011201111010?1000011??1011110001?01?010101???00122012000010?20000011021?100110011011010011201101
Cryptoclidus_eurymerus	00100?0010?101100??00100101000010000020100201001011010000000010?1011101101?111011111??00101100011?00?0????000?02001100?1000?0021?0200001110121111101?013100111232011001110000000111011000000010001121011001010201201020200?1100210110112010?101113032010122101300110?2??001211
Tricleidus_seeleyi	01100???????011010?00?0010?000?100?????????01001?3001000?000010?00?0111111?????111110?????????011200?000?1100?0201110001000?0021?01110011001?11?1101?02210011123201100111000100?11?01100???????????110110000002012010202?13????????????210??1011130210101221023001101111101211
Muraenosaurus_leedsii	00????????0?01100??001001??000?10??????????010?0?????1???0???10?00?0????11?????11011??????????????0???????????0201010002000?0021?010100110012?1?1101??14210112232012001110001001??11110000?200?111???????0???0?????1?2020?3?1012?021??12????1001230311101221023001100111001210
Kimmerosaurus_langhami	??1??0?1??0?0????????????0?????10??0??????20100000102000000011101010201101?101111111?????????????200?0????????0200110001000?002??0?00?01220???1?1001?00?00011??3?01100111???1?0???????????????????????????????????????????????????????????????????????????????????????????????
Pantosaurus_striatus	????????????????????????????????????????????????????????????????????????????????????????????????????????????????????????????????????????????????????????100111?320??00???000100??1??110000?2000111?????????????????????????01001?021011200??10????0210101??1?1?10???211???1211
Picrocleidus_beloclis	?????????????????????????????????????????????????????0????0?010??0?????????????10012??????????????????????????????1100?1000???2??2?????11?????1?1101?02411011223201200111000100111?011?0?0?200?101001011002010201201020201?01?12?021112200??101???02111012210110010011111?1?10
Tatenectes_laramiensis	???????0?????????????????0??????0??????1????????????2000?0000??????????????????????????????????11????????0?1???????????????????????????11??????01001????00011??32011001?1000100?110?110000??????????1011???????01??1020101?10?110021011210??10????0210101??1?2?001?0211??01??1
Plesiosaurus_manselii	?????????????????????????????????????????????????????????????????????????????????????????????????????????????????????????????????????????????1111101??2?1101???320??00?????01?01??1111?????1010011??0???????????2??1?202????????????????????????????????????????????2?????????
Djupedalia_engeri	??????????????????????????????????????????????????????????00???????0?01111????????????????????????????????????020??????????????????00?0??1??2011???100?510012113201200111030100110??1100??????????????10?0???0?0??01??????3????????????2?0??????1?02?0?012?1???101102???1?1211
Spitrasaurus_spp	??????0???????????????????????????????????????????????0???00??1010?????????????1??????????????????0???????????0201?100?1000???2??0?00?01110?20111111??25210122?3201200111030100110?01100??????????????11?0???0?0??01???2???????????????2?11?????1?02?0?012?1???101102?1???1?11
Abyssosaurus_nataliae	????????????????????????????????????????????????????????????????????????????????????????????????????????????????????????????????????????????2???1110??1?1001???3201200111??01?01??1011??0???0???????0010000100??2??10?0?001?1?1101110??2?1??1????10???10?22?0?3??110???1001211
Umoonasaurus_demoscyllus	00000100112??1101020??00??00????0??????????0?002222?10???10?11????1??12?11?0??0??022?????0?????11122?1211000????????0??1111???????1111010?01????????????1001????20?1??1010??00?110101102000201?00?1???1?01?010?????????????0???????????21????0111?02001022210?2???1?0??10?1??1
Nichollssaura_borealis	0000010011200010102010001100000100?000010010000122301010010011??211?2??0???00000?0221110101100011122?13110000?0111110??0101?112??02?1001010100100??20022100100132011?010??000??1102?101?00000?????????10110020??????????????2?12102?01?2??0000??1??200101?21012101100011101110
Leptocleidus_capensis	010001?1112?1010102002001?0000?10??0000??01001022?201010?0??01??21?????0?????????0221110?01?00011122?12110001?????1110?0111???2?111111010101???????????210010??320?1?0100?0?0?0?????1??????????????????????????????????????????????????2????00????0???????????2???1?0??10?1???
Leptocleidus_superstes	??0?0??1?1?0????10??????1??????????????????0?10222201010?100011121?0011?01???????02211???????????122??31????1???????????????????????????????????????????0?01?0132011001000??00?110?11102???1011001?10110011020??1?100200102??????????????????01???02001012?0??????????????????
Vectocleidus_pastorum	??????????????????????????????????????????????????????????????????????????????????????????????????????????????????????????????????????????????????????????01?01??0?1??1010??00??10??1102?????????????1???1?02???1??01?10?0????????????????????????????????????????????????????
Brancasaurus_brancai_composite_SHK	00???0?0?0?????0102???0011??????0??????1?010??02??3?1?1?110?001101?[0 1]1???1???????0022???????1???????????????????????100?1110???2??1??????????2010???10?[1 2]410010[0 1]23201210101110[0 1]0[0 2]1110011[0 1]0000[1 2]011101[0 1]???1??1??20???????210?0?010121021010??????0111?02001022210???????0????????0
Speeton_clay_plesiosaurian	????????????????????????????????????????????????????????????????????????????????????????????????????????????????????????????????????????????2???????????2101012320120011110010011201111000?20?1111??1011?1??20??1??002?????010121011011200??00102103001022?1021001100011101?11
Wapuskanectes_betsynichollsae	?????????????????????????????????????????????????????????????????????????????????????????????????????????????????????????????????????????????????????????????????????????????????1??1??0???????????2101?2?110?1110110?10??3????????????200???01???03000022???????????????????0
Futabasaurus_suzukii	00??000?1?0?00??0??00?0?2?0000????????????????????0???1??????????????????????????????????0110000???????????????100??????0?????????100001100???????????????11?22?2022001111?010?11110111000??????????????????????????????01301?1??01?0?1100200000220300102221122101100011101?10
Callawayasaurus_colombiensis	000010?0?10000??10100?0020?000?10????????01010000220101010001111011??02?1010??1?002211001????0?0???2?1100???1?1101??0??20?????2??010000110012??????????5210102232022001111?0100111211110???????????200100?11001120010?10?01?????????00??0???100?220300102?3101200?10?0111??2?1
Eromangasaurus_australis	000000???10000??10200?0020?000??00?000010??0010???????101?0?11????????????????????2????????????0???????????????1011?????010????????000011001?01?1101??2?2101???3?0??????????1?0???????????????????????????????????????????????????????????????????????????????????????????????
Kaiwhekea_katiki	00001010??000???1020020020?000?????????11????0?0?32?2111000?00????????????????????????????????????????????????0101?10??1000??????0300001120?2??????????51011122320?2?0111?10100?11111?10???2????0??????????????????????????????????????000??00??11?32?11??3?12110100?0012?1??0
Aristonectes_parvidens	00?010??1?0000201??00200200000??00?????11??01010?3212?1?0000?00?1?01212010???????????????0?10000??????????????0101010??1000???????3000011200?1101101?02?1111???3???200111??01?0???????????????????????????????????????????????????????????????????????????????????????????????
Hydrotherosaurus_alexandrae	000010?0??0000201?100?002??0000?0011000100111?????2121?111??01?????????????????????????????????????????????????100010?1?01??112???10000110012???1?????1521112223202200111?101001110011100002011?11?1001?00001011200?020????120111011000100?000??12031010123102300110?011101211
Stenorhynchosaurus_munozi	00020?21220?00210??010010000110?11100001?1?0001?0312???01?0??0??1?1??1?????0??????1?10?0011010010021103?10002110000010?0001?1120?20001010220011?0100??1100021??3201210????001?0???2????????????????20?1???2000??200??2??????????????10???02100000101????1?0??33101102001211?01
Anguanax_zignoi	????01?0?????????????????????????1???????????????????????????0?????????????????????????????????????????????????????11????1?????????????1??0????0????1???0?01?????0??10?????????????????????00??????????????????????????????????????????????????0??0???00??1????1?1?0?0????1??0
Makhaira_rossica	0??????????????????????????????????????????????????????????????????????????????????????????????????????????????100??????????11????20??010?10????????????????????????????????????????11???????????????????????????????????????????1????????????????????????????????????????????
Luskhan_itilensis	0102012??21100210??0?00001?000???1?0000100200?0023120100010??010??10?11?10?1?11??01??????????????12110????????10000110?0001?113??03000?1??2001101??01?010001112321120000002011201???010????0010001?00?1??021002020000201????0023?1??1??000?001010102001012?0033000?02010211?11
Edgarosaurus_muddi	100101?021001020111010001??0?0??001000010?200102220011101000111101?02?2?1?0????1002211?01??????10122?13001002011000110?1111?120011[2 3]110111100?010100000121001?1132011201000000000???01????????????????????????????????????????????????????00?00??????0010?2?0?3?10??0101??01211
Plesiopleurodon_wellesi	00010??0?100102?1120?000[0 1]??2?0?????????????1???222201010?10?11????????????????????????????????????????????????[0 1]001?11???111?1????1[1 2]000210?0?????????????100?0?1320?120100?0?0?0??0??110[0 1 2]???[0 1]1??101????????????20110?1?01???????????????????????????[2 3][0 1]?1012?1??????????????????
Richmond_pliosaur	00010120210011201120?000[1 2]??2?0??00??00010??1???2222010101100111101?????0???????1?022??001???00?101?2?1000?0?1??001??????1???11????100011020?11101000?0210001002320?1201001000100100?1100?00111010011??1???????20?1??????????20100121011200110110111200101221022101100011101[1 2]10
Palmulasaurus_quadratus	00?2????????00????????00???????????????????????????????????????????????????????????????????????????????????????000????????????????1000211?01????????????????????????????????????1?[1 2]?11????????01???????????????????????????0101200210022100?01??12?200101?20022101100011101211
Pahasapasaurus_haasi	0002012?2?0?00[1 2]?1110??001??2????00?0?00????1?????22???10??????100110???????11?11?02?1000?????0?0?122?1200??????000????????????????2000211101111?100???2[1 2]1001???320???0?????0???????????????????????????????????????????????????????????2100101??111201100????1210??00011101?10
Polycotylus_latipinnis	00120?20?1??1021111010001110001??01?01010021???223210111010?111101????2??0???????01311111000000111?2?120?1[0 1]10?1001?110?1111?122011100011020011101002102200011113201120100100010010201110??01110000100?1000001020121012?11?1110100111113210??011?111200102221033101101011001211
Thililua_longicollis	000210?0?10000201110000001?2000?001000010??1????2221??111?0?11????????????????????????????????????????????????10000?1???1???02????1000110101[1 2]0??1[0 1]0??0?3110110132011201000100?00???01?????????????????????????????????????????????????????????????????????????????????????????
Trinacromerum_bentonianum	00020121?1?000211110100011?0001??01?01010021???1?31?11110???01??0????12010??????001311111??0???11122?13001?00??001?11???10??12???1?000211200?1101000?02?00012??3201[0 1]201000?00?00????11??????1?000???11101120?0201010020110111?110?211?32????0?????1???10?2???33?0??01011001211
Dolichorhynchops_osborni	0012012011000020111010000110001?001001010021???22311[0 1]1110100110?01102?201001?01100131111100100011122?01001010?10000110011010120011100021120?011010001021000101232011[1 2]010000001001120110?0000???11??101101000002011100201101110110121113210100000101200102211033101101011001[1 2]11
Dolichorhynchops_bonneri	00120120100000210??010000110001?001001010021???223010111010?110??1?0?1?????1????0013111?10?100011122?020010[0 1]0?10000010011?101220101000111200?110120010110001111320?120100?000?10?1101100??001??100?101101?002020111?02??101100110?110?12100101??111300102231033101101011001[1 2]11
Eopolycotylus_rankini	00??????????10????????00???[0 1]???????????????????????????????????????????????????????????????????????????????????000??????????11?0??1000110?0?????????????0?01?01?2?????1??1??00?01?2?110????????????0?1100?002020111?1???111110?00?21113210??01??1?12001022210?2???1????11011?1
Manemergus_anguirostris	00011020?1000020111010001??0001?001????????1???22[2 3]2?0111?10?11????????????????????????????????????22?0[2 3]00?????1000010???101?12????1000211?011??????????210010??3201?00????000???1?0011????????????????1????????0?10??????1??????????0?1??????0????????????[1 2]???????????????????
Dolichorhynchops_tropicensis	00120?20???0002?11101000?1?0001?0010???????1????2[2 3]110111?10??1???????????????????01311??1????0?11122?02001?00??000??????1???12?0??100?211[1 2]0????????????[1 2]1001???320??201?0????1?01?20?1?00?????000??1011001002020111012?????110111?211132?0??0???111200102?2103310110101100121?
Georgiasaurus_penzensis	0012??2??0??00??11101000???0?0???0?????????????????????????????????????????????100??1????????0?11?????20?1?1??100?????????????????????[1 2]???0?0???????????0???????????????????????????????????????????????1?????????????????????????????????????????????????????????????????????
Dolichorhynchops_ROM_29010	00?[1 2]???0????00[1 2]?1110??00???0???????????????????223??01???10???0?0110211010010011001311??1?????0111?2?020?1?1???00???????????12?0??1000111?0101101000?02?00011123201120100000011011?00100???0120101????1?110020??????????1010????????11?210???10???13101022?1?3?101?0101?001??1
Dolichorhynchops_herschelensis	00110?200000002011101000[0 1]?10001?001????????1???223010111?100110?01??1?10100???????1311???0??0??11122?02001?10?10000110?10010120?1110002112010??????????100010?23201120100000010010[1 2]?110?00?011?100?21110??????201110020110111?110?21113???????????????????????????????????????
Sulcusuchus_erraini	?0?[1 2]?1?0?10???21112?100?1??2????0??????????1???????0??????0??1??01?????0???????10022?????????????122?1?01?????100??110??101?1?2011??0?21??0???????????????????????????????????????????????????????????????????????????????????????????????????????????????????????????????????
Mauriciosaurus_fernandezi	00????2??1?0????????????01????????????????????????????1??????1???????????????????01[2 3]11?110?0?0011122?1300110??1000??1???1???12??????0?2??[1 2]0?0??????????10?0111132011201???00??0???1????????????00??1??10????1?????1???0??????0?????????210?0?????0???????2????????????11??111?
Pliosaurus_almanzaensis	?????????2????????????????????????????????????????????????????0?20????????????????121????1?00010?121?03?0?????1?11?01???000?12?0??????????1?????????????000????1?0???????????????????????????????????????????????????????????????????????????????????0???2????3???1?1??1??????
Pliosaurus_patagonicus	???????????????????????????????????????????????????????????????????????????????????????????0?01???????????????111?0?????0???10?0????????0?1???????????????????????????????????????????????????????????????????????????????????????????????????????????????????????????????????
Rhaeticosaurus_mertensi	????????????????????????????????????????????????????????????????????????????????????????????????????????????????11???????11?00???0?????0??0?2??????????31001[1 2]??1?0?2?0100001000??11?1000000[1 2]0??00???????????????????????????01000111000????100??1200010?1?0??1200?0?0?100????0
Sachicasaurus_vitae	01?2??2121??10210??01010?00?2?0?1?10?0?1?1?00?1??31201??1?0?00?????0???????0????????10?0?01110010?21?03??0002?110001????011?11?0000011010?00001?01?0??10000?1??321?2000?000?0?001?10000????1010000????1?0020?00?????????????0?03011?103??????0??1??110??1?111????????????????1
Kronosaurus_boyacensis	??????2???????2??????????0???????11?0??1???0010????2??????????????????????????????????????????????????????????????0?????????????????1??10?0?0??????????0?0?????3?1?????????0???0??10????????????????????????????????????????????????1??000??????00?110????1??2310????0??0????1
Acostasaurus_pavachoquensis	11?1?0?0211?10210??010110?00210?0100???????00?0103112????201?00?1000012?1?10100???2?1??0?1101010?0210?3?1?????111011110001111120?00011010000?1110??0??0?0001???1?01110000??00?0???????????????????????????????????????????????????????????????????????????????????????????????
Nakonanectes_bradti	00001000110100201020020021?0000?00?0000100010000?320211111001110010???201??1???1002111001?1?0000?122?0300???2011001101010100012?01101001103021101001?02410111??3?02210111?101?0?11??1110????010110?????????????1?00???1?????10121021???101??00?0??03[0 1]010122?02?101??101?001110
Albertonectes_vanderveldei	????????????????????????????????????????????????????????????????????????????????????????????????????????????????????????????????????????????2?1?1101?026311122232022001111101001110?1100?01200?11112001110110?[1 2]1??????10???11?11?01001?0002000??12021010122?12210110[0 1]0110[0 1]1211
Aristonectes_quiriquinensis	00??1?0?????0????????????????????????????????????3???????????00?1????120?0????0100?????????????????2?110???????201?10???000???2??0??0?01123?1?10???1?014111122132022001111?0100????????????201??01?20?1100111011200?021????????????????100?1000???03201112?1?1?101?00011?01210
Elasmosaurus_platyurus	?????????????0??10[0 2]????0????????????????????????????????????????0??????????????????????????????????????????????100?????????????????0??011??1201?1001?0263111?22320?2101?????1???11??1110???20011?1??10110?1100??1??102?????01?120?1??01???????????????????????????????????????
Hydralmosaurus_serpentinus	0?0010?0??000???121?020020?0000?0??10??1001????0?3??2?111?0?11???10??12???????0???????????????????????????????????1?0???0?????????1???01?0??2??????????63111222320220011111?1001110?11100?02010111??0011???????12????2100?11101100?10?1100??000010?31010122103210110??110?1?10
Mauisaurus_haasti	????????????????????????????????????????????????0[2 3]??21???1?00?1101?01?2????????1002????????????????????????????????10??1010???2??0?????????????????????62111?2232022001111?01001110?111000?20????1????1?001110?????????????11????0??0??000??00????031011123112110110[0 1]0111[0 1]1211
Libonectes_morgani_composite_SK	000000?011000[0 1]20112001001000000?0011??010011????0221??111?00010?010121201011000?1?22110010100000?122?1300???21110[0 1]01010200??01200010100110202010110111262111?22320121011110010011??0111?0??2120100?210?1???????110000?11001010?1?121?010001??100?10320101231?22100100?111?1210
Styxosaurus_snowii	00001??0?100002?12200?0020?0?0??00??00010011?????3??111110?001??????????????????????????????????????????????20010[0 1]100112000?112?001110011031????111??0??211?1??3?022201???1???0???????????????????????????????????????????????????????????????????????????????????????????????
Terminonatator_ponteixensis	000010?01?0000201020??002??00?0?001????10??1????0[2 3]21??[0 1]11??001?????????????0010?????????1???0??????????????????100?10111110??12?0010100110312??????????53111222320?20011111010011??????????100???1??????????????????????????1?12??1??1?100??00001103101012210331011010110?1211
Tuarangisaurus_keyesi	000010?0??0000??1020020020?000???0??0001??11????032?2111?00001??????????????????????11?????????0??2????????????10??10??1010???2??010000110?1?0111111?02?21111??3?022?0111?101?0???????????????????????????????????????????????????????????????????????????????????????????????
Zarafasaura_oceanis	0000100011000020102002002000000?001100011021???0020[0 1]21110000010?010??12?1??0??0??0?????010100010?12?????0?????0101010111000??[1 2]2?001100011030??10?????02?1101022320?200111110000111[0 1]?1110???20???01?2?01?01111?11100?0??????11?11?021001?0???00????03101112???[1 2]???1?0000???????
Kawanectes_lafquenianum	????????????????????????????????????????????????????????????????????????????????????????????????????????????????????????????????????????????????????????211122232022?01111?01001??00111000?2001001????1?001?1??????????????01???10??001?0????0??2?03101112310?3???101??11?1??1
Vegasaurus_molyi	?????????????????????????????????????????????????????????????????????????????????????????????????????????????????????????????????????????????11?1101?0252111?2232022101111?0100???10111000?2011101?20?1100111?212001021????010111011000?0???000?1?0310111231022???001??1?01???
Lagenanectes_richterae	01??????1???00??0??0???0??0???????????????????????????????????1101?????????????01?2211?0?0110000?12?????0???????01??????????11?0??1010011?01?0101101??1?11010??3?0?210111?0?0?0????????????201[0 1]101??????????????????????????10111021?????????????????????????????????????????0
Thalassomedon_haningtoni	00001000??0010211120000020?000010010000100111???0200??011?0?010?10????2????????1??221????????????1?2?1??????20??01010???001?1????00010011?302010110210262111022320221011011?0000111011001002000100???01?002020??2??00111001121202021[0 1]11000???010110[2 3]10100220111111012[0 1]1101?210
Plesiopharos_moelensis	??????????????????????????????????????????????????????????????????????????????????????????????????????????????????????????????????????????????????????????01?12?10?1001000??00?011?01000???????????????????????????????????001120021001??????0001?020000102001?10???0?0??????0
Colymbosaurus_megadeirus	???????????????????????????????????????????????????????????????????????????????????????????????????????????????????100?1000??????0???????????1111110??2410012??320?200111??01?01??1011??00?2110101??0???????????2??102?2???????????????200??10101?2210101221022101102?11101211
Colymbosaurus_svalbardensis	????????????????????????????????????????????????????????????????????????????????????????????????????????????????????????????????????????????????????????????????????????????????1???110000?21101011?0??????????0??????0??0??1?1101?1???200??1010122?10101221023101102111101211
Ophthalmothule_cryostea	00100000210?0101102021001?1000110??????????010?102102??0000?110?1010?01?1???111100110?00?01000011200?000?110??02??010001000???2??0200001100120111111???52001[1 2]2?320120011103010011??0110????????????21011001010201?010202?13????????????201??100???02001022?1?2?101?0201???1211
Cryonectes_neustriacus	10??????????1[0 1]??0??0??00?????????????????????????????????????0????????????????????2011???????1?10121?00??000??1?01?10010010?1110?011?01???01????????????1001???1?0??00???0?0[0 1]?0???????????????????????????????????????????????????????????????????????????????????????????????
Arminisaurus_schuberti	??????????????????????????????????????????????????????????????????????????????????????????????????????????????0???010??1011???2?01?????10?0?????????????1001?1?11011[1 2]01001?001[0 2]010??0100?0?0110001????1?010010???????????????????????????????0????0???00????????????0????????0
Franconiasaurus_brevispinus_composite	???????????????????????????????????????????????????????????????????????????????????????????????????????????????????10010000???2?11????011?0????????????[2 3]100101211012[0 1]010010?100111??1100000011?100????1?1?201000030?0?01????00120111??0??????0001202[0 1]00012200[1 2]20010010110????0
Plesiopterys_wildi_revised	00??0?0?1???00????????00???00??1?0?0???10??00?0?01001010?00???10101110200001001010010???1????0011??0??00?000???200?100?1000???2??0?00?011?0???????????24100111211012001??0001001111?11000030000[0 1]0?01011?01201?00030?1?010?0?0102012?001??????000110200101?2??1100100001110??00
MH7	????0???????02??0??0??00?????0???0?????10???????0???101??0000???1????02?000??0????0?????????????????????????200?01?1?0?1000??02?1?????011?0??0???????1241?0?[0 1]1211012001?0?00??01???????????0??011?000110[0 1]1011?00000?0?11??0001020?2?0110002?000012020?10112??11001000011201?01
;
ccode + 3 6 8 9 14 21 24 27 28 37 42 47 48 49 51 52 62 64 67 68 70 83 98 102 111 125 130 136 137 140 150 151 152 158 159 160 163 174 177 178 183 186 187 189 195 204 206 207 223 226 230 231 233 234 240 241 243 244 248 249 250 253 254 260 261 264 267;
proc/;
