# Supplementary material for: A new specimen of Plesiopterys wildi reveals the diversification of cryptoclidian precursors and possible endemism within European Early Jurassic plesiosaur assemblages
Source: PeerJ. 2025 Mar 31;13:e18960. doi: 10.7717/peerj.18960 (PMC11967415; doi:10.7717/peerj.18960)
Supplement: Supplemental Information 6 [file peerj-13-18960-s006.zip]

Archive with 1 entries (1 files):
- trees_consensus.out
